# Supplementary material for: Co-Extraction of Flaxseed Protein and Polysaccharide with a High Emulsifying and Foaming Property: Enrichment through the Sequence Extraction Approach
Source: Foods. 2023 Mar 16;12(6):1256. doi: 10.3390/foods12061256 (PMC10048294; doi:10.3390/foods12061256)
Supplement: Supplementary file 1 [file foods-12-01256-s001.zip]

Archive with 1 entries (1 files):
- foods-2234863-supplementary.pdf
